# Supplementary material for: Effects of whole-body ELECTROMYOSTIMULATION on health and performance: a systematic review
Source: BMC Complement Altern Med. 2019 Apr 24;19:87. doi: 10.1186/s12906-019-2485-9 (PMC6480820; doi:10.1186/s12906-019-2485-9)
Supplement: Supplementary file 1 — Table S1. Characteristics of the studies included in the review. (XLSX 15 kb) [file 12906_2019_2485_MOESM1_ESM.xlsx]

## Sheet: Hoja1
Table 3 Characteristics of the studies included in the review
Author and year	Objective and type of study	N	Sample Characteristics	Duration	Weekly sessions	Current parameters	Current intensity	Training protocol
Andre Filipovic 2015	Effect of WB-EMS on the deformability of red blood cells and in 1RM	N=15 EXP=10 CG=5	Professional footballers of the German 4th division, 5 years of experience in strength training.	18 weeks	2 from the 1st to 14th 1 from 14th to 18th	85Hz duty cicle: 28,6%: 4-10s On time of pulse 350 μs Impulse rise: no data Impulse decay: no data	By RPE-20 2 weeks 13–15 [50–60%] Rest of the weeks, 18–19 [80–90%] Intensity increased every week whenever they could jump.	After soccer training same exercise both groups: 3x10 SJ R: 60s r: 10s maximum effort
Andre Filipovic 2016	Effect of 14 weeks EMS in strength, sprint, jump, and speed of chute	N=30 EXP 12 CG 10 Finish N=22		14 weeks
Wolfgang Kemmler 2010 Test-I	Effect of WB-EMS on basal metabolism, body composition and máximum strength	N=30 EXP 15 CG 15	Post menopausal women> 55 years. Trained	14 weeks	Both groups 4 weekly sessions: 2 supervised of 60min and 2 more at home. EMS Group IN ADDITION, 1 session of WB-EMS every 4 days	10min 85Hz duty cycle: 50% 4-4s 10min 7Hz duty cycle 100% On time of pulse 350 μs Impulse rise: 0 s Impulse decay: 0 s	By RPE-7 From 1 to 7: 4,4 first six sessions and 4,9 from the sixth to th fourteenth	Supervised sessions: Aerobic exercise, multilateral jumps and strength exercises (1-3 series, 6-12 repetitions, 70-85% 1RM) Group EMS In addition performs 15 dynamic exercises for large muscles with superimposed WB-EMS
Wolfgang Kemmler 2010 Test II	Effects of WB-EMS on body composition and cardiac risk factors in women with Metabolic Syndrome	N=28 EXP=14 CG=14	Men with metabolic syndrome (69.4 ± 2.8 years) Untrained	14 weeks	2 sessions every 10 days	15min 7Hz duty cycle: 100% elliptical 15min 85Hz duty cycle: 50% 4-4s strength exercises On time of pulse 350 μs Impulse rise: 0 s Impulse decay: 0 s	RPE-7 from 1 to 7 Always moderate-high	15 min elliptical at 70-85% Maximum aerobic speed. 15 min strength exercises for major muscle groups with short range of motion. CG vibrates with flexibility objective
Wolfgang Kemmler 2013 Test III	Effect of WB-EMS on muscle mass and body fat.	N=60 EXP=32 CG=28	Sedentary women older than 75 ± 4 years	1 year	WB-EMS 3 sessions every two weeks CG 1 session of 60 min weekly 10 weeks of work + 10 rest + 10 work	Bipolar 85Hz duty cycle: 60% 6-4s On time of pulse 350 μs Impulse rise: 0 s Impulse decay: 0 s	RPE-20 Between 14-16	10-14 exercises of smooth and dynamic movements, structured in 1-2 series of 8 repetitions.
Wolfgang Kemmler 2014 Test III	Impact on sarcopenia
Wolfgang Kemmler 2015 Test III	Impact on Bone Mineral Density
Wolfgang Kemmler 2016	To compare effectiveness of HIT and WB-EMS in body composition and strength	N=48 EXP=24 CG=24 Finish: EXP=20 CG= 21	Trained men	16 weeks	2 weekly sessions	Bipolar 85Hz 20min dut cycle: 60% 6s-4s On time of pulse 350 μs Impulse rise: 0 s Impulse decay: 0 s	By RPE-20 Hard or very hard	HIT Group 10/13 exercises sessions (strenth machines and 8 core) Two weeks 2x15rep Other two 2x8-10rep Other 4 to failure 1st: 2x8 rep 2nd: 2x7rep 3rd: 2x3-5rep Exp group 1-2x6-8 rep 12 core exercises
Wolfgang Kemmler 2016	Effect of WB-EMS on sarcopenic obesity	EXP=25 EXP&P=25 CG= 25 N=75	Sedentary women over 70 years old with sarcopenic obesity	26 weeks	1 weekly session	Bipolar 85Hz 20 min duty cycle: 60% 6s-4s On time of pulse 350 μs Impulse rise: 0 s Impulse decay: 0 s	RPE-10 5-6 (hard or very hard)	WB-EMS and WB- EMS &P Slight movements of upper and lower limbs in a half-lying position of the supine ulna CG does not exercise
Wolfgang Kemmler 2016	Effect of WBE on metabolic syndrome
Wolfgang Kemmler 2017	Effect of WB-EMS on sarcopenic obesity	EXP=33 PROTEIN= 33 CG=34	Men ≥ 70nyears old with morphometric sarcopenic obesity	16 weeks	1.5 weekly sessions	Bipolar 85Hz duty cycle: 60% 6-4s 14-20 min On time of pulse 350 μs Impulse rise: 0 s Impulse decay: 0 s	RPE-10 5-6 (hard or very hard)	WB-EMS and WB- EMS &P Slight movements of upper and lower limbs in a half-lying position of the supine ulna PROTEIN AND CG does not exercise
Wolfgang Kemmler 2018	Effect of WBEMS on sarcoenic obsity and cardiometabolic risk
Wolfgang Kemmler 2018	Effect of WBEMS on local and overall muscle/fat	EXP=33 CG=34
Wolfgang Kemmler 2018	Effect of WBEMS on lowbackpain	EXP=23 CG=22
Yong-Seok Jee 2018	Effect of WBEMS on cardiopulmonary and psychophysiological factors	EXP1=15 EXP2=16 CG1=15 CG2=18	30 Women adn 34 men 20-25 years and sedentary	6 weeks	3 weekly sessions	Bipolar 85Hz 20 min duty cycle: 60% 6-4s On time of pulse 350 μs Impulse rise: 0 s Impulse decay: 0 s	Maximum tolerance	Isometric Crunches, Bridges, Leg raises, Side planks on right and left sides, Superman back, Front planks, Lunges on right and left sides, and Squats
N. Wirtz 2015	Metabolic, hormonal and physiological responses after 6 weeks of WB-EMS training	EXP=10 N=20 CG=10	Trained men 2 years experience in strength training Without heart ailments	6 weeks	2 weekly sessions	Bipolar 85Hz duty cycle: 83,3% 5-1s On time of pulse 350 μs Impulse rise: 0 s Impulse decay: 0 s	70th threshold of pain. Maximum as long as there could be movement.	All of the sample: Squat 4 x 10RM The first 50% of 10RM the other three 100% of 10RM
N.Wirtz 2016	Effect of WB-EMS in physical habilities
Francisco J. Amaro-Gahete 2018	Effect of Functional WB-EMS and Traditional WB-EMS on running perfomance	PFG=6 TG=6	Trained men 18 y 35 years 1 year running 2-3 weekly days. Untrained in WB-EMS	6 weeks	1 weekly sesion	PFG: Bipolar varying in four parts of the session from 12Hz to 90Hz duty cycle: 50% from 4 to 30s On time of pulse 350 μs TG: bipolar 85Hz duty cycle: 50% 4-4s On time of pulse 350 μs Impulse rise: No data Impulse decay: No data	PFG: varying from 10 to 17 in a 6-20 RPE TG: 15.17 in a 6-20 RPE	PFG: circuit training of functional and specific exercises for the running discipline. TG: six to 10 sets (1 exercise repetition per set) of 10-14 exercises of smooth and dynamic movements as Kemmler 2014
Francisco J. Amaro-Gahete 2018	Effect of Functional WB-EMS and Traditional WB-EMS on body composition	PFG=6 TG=6 CG=6				GC: same training methodology as in previous months
Key to table 3: WB-EMS (Whole Body electrical myostimulation) N (sample size) EXP (experimental group) EXP & P (experimental group with protein supplementation) CG (control group) RM (maximum repetition) SJ (squat jump) RPE (rated perceived exertion) R (recovery between series) r (recovery between repetitions) HIT (high intensity training) PFG (periodized and functional WB-EMS training group) TG(…
