# Supplementary material for: Effects of whole-body ELECTROMYOSTIMULATION on health and performance: a systematic review
Source: BMC Complement Altern Med. 2019 Apr 24;19:87. doi: 10.1186/s12906-019-2485-9 (PMC6480820; doi:10.1186/s12906-019-2485-9)
Supplement: Supplementary file 2 — Table S2. Results of the analyzed studies. (XLSX 27 kb) [file 12906_2019_2485_MOESM2_ESM.xlsx]

## Sheet: Hoja1
			Table 5 Results of the analyzed studies
				VARIABLE	EMS EFFECT	SIGNIF	CG EFFECT	SIGNIF	INTERGROUPS SIGNIF
			Filipovic 2016	1RM one leg press machine	(16.83±13.06%) week 7	week 7 (p<0.05)	No changes	No data	No data
					(22.42±12.79%) week 14	week 14 (p<0.01)
					no date after week 18	week 18 (p<0.01)
				Red blood cell deformability (RBD)	Pre-post increases	Pre-post (p<0.05)
			Filipovic 2016	EI max (Elongation index)	24-hour pre-post increases	Pre-post 24h (p<0.05)
					Pre-post comparison until week 14 increases	Pre-post until week 7 (p<0.05)
					Pre 14 to 18 decreases	Pre-post until week 14 (p<0.01)
						Pre 14 to 18 (p<0.01)
				Anthropometric parameters	No changes
				1 RM one leg press machine	week 7 (+16.83%±13.06)	Week 7 (p <0.01) in the other article (p <0.05)
					week 14 (+22.42±12.79%)+0.33 Kg/kg	Week 14 (p <0.01) in the abstract (p <0.01)
				Lineal sprint 5m	-0.3 s	(p <0.039) in the abstract
						(p <0.05) in the section results of the study
						The data does not match
				10m with changes of direction	-0.18 s	Week 7 (p <0.05)
						Week 14 (p <0.05) with base line
						(p <0.024) in the abstract
				One-step-kick’s speed	+9.9k m/h	(p <0.01)
						(p <0.001) in the abstract
				SJ	+2.9 cm	(p<0.021) in the abstract
						(p<0.05) in results
				CK	Pre-24h post 2200	7 Wk (p<0.05)
					7th and 14th weeks without changes compared to pre
				VARIABLE	EMS EFFECT	SIGNIF	CG EFFECT	SIGNIF	INTERGROUPS SIGNIF
			Kemmler 2010 Test I	Resting metabolic rate	No significant changes
				Body weight (kg)	-1.9±1.7	p=0.001	-0.9±1.5	p=0.025	p=0.122
									ES=0.62
				Sum of 11 skinfolds (mm)	-8.6%	p=0.001	+1.4%	Not significant	p=0.001 ES=1.37
				Waist circumference (cm)	-2.3%	p=0.001	0.01	Not significant	p=0.001 ES=1.64
				Hip circumference (cm)	-2.3%	p=0.001	-1.3%	p=0.008	No data
				IMS trunk extensors(N)	9.9%	p=0.015	-6.4	Not significant	p=0.01 ES=1.53
				IMS leg extensors (N)	9.6%	p=0.001	-4.5	Not significant	p=0.01 ES=1.43
				VARIABLE	EMS EFFECT	SIGNIF	CG EFFECT	SIGNIF	INTERGROUPS SIGNIF
			Kemmler 2010 Test II	Total muscle mass (g)	+298±993	Not significant	-600±838	p=0.04	p=0.02
				Appendiceal Musculature (g)	+249±444	Not significant	-268±664	Not significant	p=0.028
				Total fat mass kg	-1.35±0.88	0.001	-0.42±0.85	Not significant	p=0.012
				Abdominal fat (g)	-252±196	0.001	-52±128	Not significant	p=0.006
				Waist circumference (cm)	-5.7±1.8	p=0.001	-3.0±2.0	p=0.006	p=0.001
				Body mass (kg)					Not significant
				IMS leg extensors (leg press) (N)	+15±11%	p=0.001	+3±4	Not significant	No data
				Power leg extenders (W)	+10±7%	p=0.001	-0.5±6%	Not significant	No data
				Vo2max (mL/min/kg)	15±9%	p=0.001	3±3%	Not significant	p=0.001
				Blood analysis	No changes		No changes
				VARIABLE	EMS EFFECT	SIGNIF	CG EFFECT	SIGNIF	INTERGROUPS SIGNIF
			Kemmler 2012	Energy expenditure (EE)Kcal.h-1	412±60	-	352±70	-	p=0.008 ES. d=0.92
				Rated perceived exertion (RPE)	14.7±1.5 (hard)	-	11.9±1.8 (light to moderate)	-	p=0.001. ES.d=1.69
				VARIABLE	EMS EFFECT	SIGNIF	CG EFFECT	SIGNIF	INTERGROUPS SIGNIF
			Kemmler 2013 Test III	Appendicular muscle mass (kg)	0.5±2.0%	Not significant	-0.8±2.0%	p=0.047	p=0.025 ES d=0.69
				Abdominal fat mass (kg)	-1.2±5.7%	Not significant	2.4±5.8%	Not significant	p=0.038 ES d=0.63
				Waist circumference (cm)	-1.1±2.1%	No data	1.0±2.8%	No data	p=0.007 ES d=0.85
				Total lean mass (kg)	+0.5±2.5%	Not significant	-0.9±1.9%	p=0.023	p=0.033 ES d=0.65
				High leg fat (kg)	-0.8±3.5%	Not significant	1.0±2.6%	p=0.095	p=0.050 ES d=0.60
				IMS leg extensors (N)	9.1±11.2%	p=0.002	1.0±8.1%	Not significant	p=0.010 ES d=0.82
				VARIABLE	EMS EFFECT	SIGNIF	CG EFFECT	SIGNIF	INTERGROUPS SIGNIF
			Kemmler 2014 Test III	Body weight (kg)	No changes
				Appendiceal musculature (ASMM)	0.4±2.2 %	Not significant	−1.5±3.1 %	p=0.015	p=0.009 ES d=0.71
				Total lean mass (kg)	0.8±1.8 %	p=0.014	−0.8±2.7 %	Not significant	p=0.008 ES d=0.71
				Abdominal fat (kg)	−2.9±8.3	p=0.040	1.5±10.7 %	Not significant	p=0.069 d= No data
				Total fat mass (kg)	−0.8±8.1 %	Not significant	−0.4±9.8 %	Not significant	Not significant
				Waist circumference (cm)	−1.1±2.1	No data	0.7±2.7	No data	p=0.006 d= No data
				IMS leg extensors (N)	9.8±12.9 %	p=0.001	0.2±10.4 %	Not significant	p≤0.003 d= No data
				IMS trunk extensors (N)	10.1±12.7	p=0.001	−1.6±8.6	Not significant	p≤0.003 d= No data
				VARIABLE	EMS EFFECT	SIGNIF	CG EFFECT	SIGNIF	INTERGROUPS SIGNIF
			Kemmler 2015 Test III	Anthropometric measures	No changes		No changes
				Bone mineral density (BMD (mg/cm2)	0.6±2.5%	No data	0.6±2.4%	No data	Not significant
				Bone mineral density (BMD) (mg/cm2)	−0.9±1.9%	No data	−1.0±2.3%	No data	Not significant
				Head of femur
				Total lean mass	0.7±1.6%	No data	−0.8±2.5%	No data	p= 0.006 ES: d= 0.71
				(kg)
				Gripping strength	10.5±12.6%	No data	2.2±8.19%	No data	p= 0.000 ES: d= 0.71
				(Kg)
				VARIABLE	EMS EFFECT	SIGNIF	CG EFFECT	SIGNIF	INTERGROUPS SIGNIF
			Kemmler 2015		after first session	after 10 weeks WB-EMS
				Basal level of CPK (IU/l)	Basal 278 ± 155	No data	Basal 287 ± 172	No data	P= 0.818
				Peak level of CPK after first session and after 10 weeks WB-EMS (IU/l)	Peak 17.575 ± 14.717	No data	Peak 906 ± 500	No data	P=0.004
				Maxim Value KC (IU/l) WB-EMS vs Marathon	WB-EMS (n=26)	No data	Marathon (n=6)	No data	0.001
					28.545 ± 33.611		2795 ± 883
				VARIABLE	EMS EFFECT	SIGNIF	CG EFFECT	SIGNIF	INTERGROUPS SIGNIF
			Wirtz 2015	Resting O2 consumption		Not significant		Not significant	p=0.41 No difference
				Excess post-exercise oxygen consumption (EPOC)		Not significant			p=0.13 Not significant
				Lactic acid		p=0.03 No significant changes			p=0.05 Not significant
				Creatinkinase (CK)		p=0.04 No significant changes			p=0.35 Not significant
				Testosterone (ng*mL-1)		p=0.99 No significant changes			p=0.09 Not significant
				Cortisol (ng*mL-1)		p=0.21 No significant changes			p=0.26 Not significant
				Growth hormone (GH) [mlU*mL-1]		p=0.52 No significant changes			p=0.80 Not significant
				Delay onset muscular soreness Visual Analog Scale (VAS)		p=0.42 No significant changes		p=0.51 No differences	p=0.02 Significative
			Wirtz 2016	IMS and Power in	+25.6%	(p<0.05)	+20.2%	(p<0.05)	Not significant
				Leg Press (N)	+5.7%		-0.5%
				IMS and Power in	+5.6%	(p<0.5)	+5.1%	(p<0.05)	(p<0.05)
				Leg curl (N)	+11.2%		Sin cambios		d=0.69
				IMS abs	-3.2%	Not significant	-2.5%	Not significant	No signif
				Press (N)
				IMS	15.8%	(p<0.05)	0.08	Not significant	Not significant
				Back extensor(N)
				Time in sprint 30m (s)	-0.03	Not significant	-0.02	Not significant	Not significant
				Time in sprint 3x10m (s)	-0.12	(p<0.05)	-0.15	(p<0.05)	Not significant
				SJ (cm)	+1.41	(p<0.05)	+3.37	(p<0.05)	Not significant
				CMJ (cm)	2	(p<0.05)	+3.1	(p<0.05)	Not significant
				VARIABLE	EMS EFFECT	SIGNIF	CG EFFECT	SIGNIF	INTERGROUPS SIGNIF
			Kemmler 2016 WB-EMS vs HITT	Total lean mass (Kg)	0.93±1.15%	p=0.001	1.25±1.44%	p=0.001	Not significant
				Appendiceal muscle mass (kg)	0.48±0.41%	p=0.001	0.60±0.45 kg	p=0.001	Not significant
				IMS leg extensors	7.3±10.3%	p= 0.012	12.7±14.7%	p=0.002	Not significant
				IMS trunk extensors	11.6±10.0%	p=0.001	10.2±8.8%	p=0.001	Not significant
				Body fat mass	−3.7±3.9	p=0.001	−4.4±7.5%	p= .035	p= .829
				(kg)
				VARIABLE	EMS EFFECT	SIGNIF	EMS&P EFFECT	SIGNIF	SIGNIF. EMS-EMS&P	CG EFFECT	SIGNIF	SIGNIFI EMSS-CG INTERGROUPS
			Kemmler 2016	Sarcopenia Z-score	-0.83	p=0.001	-0.50	0.046	Not significant	+0.69	p=0.006	p<0.001
												d= No data
				Body fat mass (kg)	-0.34%	Not significant	-0.52%	p=0.028	Not significant	-0.28%	Not significant	Not significant
				Muscle mass index (Kg/m2)	+0.14	P≤0.003	+0.11	P≤0.003	Not significant	-0.07	p=0.050	P≤0.002
												d= No data
				Walking speed (m/s)	+0.8	p=0.026	0.03	Not significant		-0.03	Not significant	p=0.044 sólo EMS
												d= No data
				Gripping strength	No changes		No changes			No changes
				(Kg)
			Kemmler 2016	Metabolic Syndrome Z-score	-0.36±1.30	Not significant	-0.84±1.23	p=0.001	Not significant	0.26±1.32	Not significant	p=0.007 only EMS&P
												d= No data
				Waist circumference (cm)	-1.5%±2.3%	p=0.004	0.7%±1.6%	p=0.053		-0.02±2.26	Not significant	p=0.036
												d= No data
				Mean Arterial pressure (mmHg)	-8.1%±10.1%	p=0.001	-9.0%±8.9%	P≤0.001)	Not significant			P≤0.038
												d= No data
				Triglycerides, glucose and cholesterol (mg/dl)	No changes		No changes		No changes
				VARIABLE	EMS EFFECT	SIGNIF	CG EFFECT	SIGNIF	INTERGROUPS SIGNIF
			Kemmler 2017	Painintensity at the lumbarspine 0 to 7 (unbearablepain)	−0.87 ± 1.06	p<0.001	0.00 ± 1.02	Not significant	p=0.008
									d= No data
				Pain frequency at the lumbar spine 0 to 7 (chronic pain)	−0.91 ± 0.85	p<0.001	−0.36 ± 0.85	Not significant	p=0.035
									d= No data
				VARIABLE	EMS&P EFFECT (mean ± CI)	SIGNIF	PROTEIN EFFECT	SIGNIF	SIGNIF. EMSP-PROTEIN	CG EFFECT (mean ± CI)	SIGNIF	SIGNIFI EMS&P-CG INTERGROUPS
				Sarcopenia Z-score	-0.5 (− 0.34 to − 0.66)	p=0.001	-23 (−0.07 to −0.39)	p=0.007	p=0.039	−0.04 (−0.12 to 0.20)	Not significant	0.001
												d= No data
				Body fat mass (%)	-2.05 (−1.40 to −2.68)	p=0.001	-1.13 (−0.48 to −1.78)	p=0.001	Not significant	0.3 (−0.24 to 0.12)	Not significant	0.004
												d= No data
				Muscle mass index (Kg/m2)	0.018 (0.011 to 0.026)	p=0.001	0.008 (0.001 to 0.015)	p=0.047	Not significant	-0.008 (−0.001 to −0.016)	p=0.033	0.001
												d=No data
				H andgrip strength (kg)	1.9 (0.99 to 2.82)	p=0.001	0.9 (−0.03 to 1.83)	Not significant	Not significant	-0.35 (−0.56 to 1.25)	Not significant	Not significant
				VARIABLE	EMS&P EFFECT (mean ± CI)	SIGNIF	PROTEIN EFFECT	SIGNIF	SIGNIF. EMSP-PROTEIN	CG EFFECT (mean ± CI)	SIGNIF	SIGNIFI EMS&P-CG INTERGROUPS
			Kemmler 2018	Total body fat mass (kg)	-6.7±6.2%	p=0.001	-3.6±7.2%	p=0.005	Not significant	1.6 ± 7.1%	Not significant	p<0.001
												d=No data
				Trunk fat mass (kg)	-0.69 (−.35 to −.99)	p<0.001	-0.26 (.12 to −.58)	Not significant	Not significant	0.23 (.54 to −.09)	Not significant	p<0.001
												d=No data
				Waist circumference (cm)	-1.94 (− 1.44 to −2.44)	p<0.001	-0.91 (−.42 to −.1.40)	p<0.001	p = 0.015	-0.10 (.46 to −.67)	Not significant	p=0.001
												d=No data
				Total cholesterol/HDL-C ratio [Index]	-0.31 (−.15 to −.47)	p<0.001	-0.34 (−.21 to −.47)	p<0.001	Not significant	-0.07 (.08 to −.22)	Not significant	p=0.39
												d= No data
				Triglycerides [mg/dl]	-4.7 (−19.5 to 10.1)	Not significant	-4.0 (− 18.8 to 10.7)	Not significant	Not significant	3.6 (18.5 to − 11.4)	Not significant	Not significant
				VARIABLE	EMS EFFECT	SIGNIF	CG EFFECT	SIGNIF	INTERGROUPS SIGNIF
				Intra-fascial total volume of the mid-thigh (cm3)	8.65 ± 10.55	p<0.001	7.05 ± 8.89	p<0.001	Not significant
				Intra-fascial fat-free muscle volume of the mid-thigh (cm3)	8.47 ± 10.37	p<0.001	1.77 ± 10.9	Not significant	0.033
									d=No data
				Intra-fascial fat volume of the mid-thigh (cm3)	0.19 ± 2.65	Not significant	5.28 ± 6.92	p<0.001	0.002
									d=No data
				Appendicular skeletal muscle mass (kg)	0.45 ± 0.53	p<0.001	− 0.01 ± 0.47	Not significant	p<0.001
									d=No data
				Relative trunk fat (%)	− 1.58 ± 1.60	p<0.001	0.25 ± 1.87	Not significant	p<0.001
									d=No data
				Maximum dynamic strength “leg-press” (N)	189 ± 129	p<0.001	33 ± 132	Not significant	p<0.001
									d=No data
				Habitual gait velocity (m/s)	0.035 ± 0.046	p<0.001	− 0.006 ± .039	Not significant	p<0.001
									d=No data
				Advanced lower extremity function (1 no problem to 5 impossible)	0.103 ± 0.268	Not significant	− 0.120 ± 0.250	p=0.013	p=0.002
									d=No data
				VARIABLE	EMS EFFECT	SIGNIF	CG EFFECT	SIGNIF	INTERGROUPS SIGNIF
			Yong-Seok Jee 2018	Soreness (from 1 to 10)	-4.16 ± 1.20	p=0.001	No data	No Data	No Data
									No Data
				Anxiety (from 1 to 10)	-3.75 ± 0.91	p=0.001	No data	No Data	No Data
									No Data
				Fatigability (from 1 to 10)	-3.33 ±1.01	p=0.001	No data	No Data	No Data
									No Data
				Sleeplessness (from 1 to 10)	-4.88 ±1.13	p=0.001	No data	No Data	No Data
									No Data
				VARIABLE	PFG EFFECT	SIGNIF	TG EFFECT	SIGNIF	INTERGROUPS SIGNIF
			Francisco J. Amaro-Gahete 2018	VARIABLE	PFG EFFECT	SIGNIF	TG EFFECT	SIGNIF	SIGNIF. PFG-TG	CG EFFECT	SIGNIF	SIGNIFI PFG-CG INTERGROUPS
				Fat mass	-1.45 ± 0.81		-1.20 ± 0.99		Not significant	0.15 ± 0.28		P<0.01
				Free fat mass	1.31 ± 0.54		0.47 ± 0.99		Not significant	No changes		Not significant
				Bone mineral density (BMD (mg/cm2)	No changes		No changes			No changes
				VARIABLE	WB-EMS EFFECT	SIGNIF	ACTIVE RECOVERY EFFECT	SIGNIF	SIGNIF. PFG-TG	PASIVE RECOVERY EFECT	SIGNIF	SIGNIFI PFG-CG INTERGROUPS
			Miguel Ángel de la Cámara 2018	Rated perceived exertion (RPE)	13.4 ± 1.3	-	14.2 ± 0.9	-	Not significant	13.9 ± 0.8	-	Not significant
				Blood lactate concentration (µmol/L)	No data	Not significant	No data	Not significant	Not significant	No data	Not significant	Not significant
				Body temperature (°C)	No data	Not significant	No data	Not significant	Not significant	No data	Not significant	Not significant
				Hemoglobin saturation (Spo)	-0.75	Not significant	No data	Not significant	Not significant	No data	Not significant	Not significant
				Heart rate (bpm)	No data	Not significant	No data	Not significant	Not significant	No data	Not significant	Not significant
				Blood pressure (mmhg)	No data	Not significant	No data	Not significant	Not significant	No data	Not significant	Not significant
				Hand grip strength (kg)	No data	Not significant	No data	Not significant	Not significant	No data	Not significant	Not significant
				CMJ (cm)	No data	Not significant	No data	Not significant	Not significant	No data	Not significant	Not significant
				Quality of recovery	No data	Not significant	No data	Not significant	Not significant	No data	Not significant	Not significant
				Muscle pain	No data	Not significant	No data	Not significant	Not significant	No data	Not significant	Not significant
